# Supplementary material for: Genomic insights into Kocuria: taxonomic revision and identification of five IAA-producing extremophiles
Source: Front Microbiol. 2025 May 27;16:1547983. doi: 10.3389/fmicb.2025.1547983 (PMC12149201; doi:10.3389/fmicb.2025.1547983)
Supplement: Supplementary file 1 [file Table_1.xlsx]

## Sheet: Table S1
Supplementary Table S1. The information of newly isolated Kocuria strains and their close relatives.
Strain number	Scientific name	Genome sequnence accession number	Isolation sources	CheckM completeness	CheckM contamination
CPCC 104605	Kocuria subflava	GCF_003598585.1	Feces of Corvus,Beijing, China	98.24	0.23
CPCC 204721	Kocuria indica	GCF_040980945.1	Semi-arid air collected from Xinjiang Uygur Autonomous Region, China	99.16	0.92
CPCC 205231	Kocuria rosea	GCF_040980965.1	Oxytropis falcata rhizosphere soil, Beijing, China	99.54	2.03
CPCC 205233	Kocuria indica	GCF_040980915.1	Oxytropis falcata rhizosphere soil, Beijing, China	99.16	0.84
CPCC 205235	Kocuria carniphila	GCF_040980905.1	Oxytropis falcata rhizosphere soil, Beijing, China	99.62	1.46
CPCC 205236T	Kocuria arenosa	GCF_040981255.1	Sands from Gurbantunggut Desert, Beijing, China	99.42	2.67
CPCC 205258	Kocuria rosea	GCF_040981005.1	Sands from Badain Jaran Desert, Beijing, China	99.31	1.99
CPCC 205260	Kocuria palustris	GCF_040981045.1	Human skin, Beijing, China	98.41	1.19
CPCC 205261	Kocuria indica	GCF_040981025.1	Human skin, Beijing, China	99.16	0.69
CPCC 205263	Kocuria rosea	GCF_040981075.1	Sands from Badain Jaran Desert, China	99.54	3.53
CPCC 205268T	Kocuria oxytropis	GCF_040981195.1	Oxytropis falcata rhizosphere soil, China	98.27	2.34
CPCC 205273T	Kocuria sabuli	GCF_040981185.1	Sands from Badain Jaran Desert, China	99.31	2.41
CPCC 205274	Kocuria polaris	GCA_048574635.1	Sands from Badain Jaran Desert, China	99.54	3.61
CPCC 205281	Kocuria himachalensis	GCF_040981165.1	Sands from Badain Jaran Desert, China	98.96	4.03
CPCC 205290	Kocuria sabuli	GCF_040981205.1	Sand from the Badain Jaran Desert, China	99.54	2.1
CPCC 205292T	Kocuria cellulosilytica	GCF_040981245.1	Sands from Badain Jaran Desert, China	99.42	3.01
CPCC 205293	Kocuria arenosa	GCA_042879215.1	Sand from the Badain Jaran Desert, China	98.96	2.34
CPCC 205295	Kocuria palustris	GCA_042879255.1	Sands from Badain Jaran Desert, China	98.56	2.44
CPCC 205297	Kocuria indica	GCF_040981035.1	Human skin, Beijing, China	99.16	1.31
CPCC 205300	Kocuria sabuli	GCA_042879235.1	Sand from Xinjiang Uygur Autonomous Region, China	99.08	2.72
CPCC 205315T	Kocuria nitroreducens	GCA_042879195.1	Sands from Gurbantunggut Desert, China	99.08	2.76
CV6	Kocuria salina	GCF_013368965.1	Roots, Cistanche violacea, Chott El Djerid, Tunisia	99.54	2.49
DSM 20447T	Kocuria rosea	GCF_006717035.1	Unkown	97.21	4.49
FXJ8.057T	Kocuria oceani	GCF_029524215.1	Ocean	98.85	2.72
HO-9041T	Kocuria flava	GCA_001482365.1	Air, Beijing, China	99.08	2.3
HO-9042T	Kocuria turfanensis	GCF_001580365.1	Air, Beijing, China	98.16	2.15
JCM 13326T	Kocuria himachalensis	GCM10009696	Cold desert of Himalayas, India	100	0.68
JCM 17929T	Kocuria sediminis	GCF_009735315.1	Marine sediment, India	99.54	2.46
KCTC 9943T	Kocuria marina	GCF_014652975.1	Unkown	99.62	0.23
M5W7-7T	Kocuria soli	GCF_003797835.1	Soil, Liaoning, China	98.79	0.46
NBRC 15358T	Kocuria varians	GCF_006539885.1	Milk	98.46	0.23
NIO-1021T	Kocuria indica	GCF_900177335.1	Unkown	99.16	0.6
SCSIO 13007T	Kocuria coralli	GCF_008831305.1	Coral reef seawater, Luhuitou fringing reef, Sanya, China	98.33	1.46
TA68T	Kocuria rhizophila	GCF_003667225.1	Rhizoplane of narrow-leaved cattail (Typha angustifolia) collected from a floating mat in the Soroks√°r tributary of the Danube river, Hungary	99.16	0.26
TAGA27T	Kocuria palustris	GCF_016907795.1	Rhizoplane of narrow-leaved cattail (Typha angustifolia) collected from a floating mat in the Soroks√°r tributary of the Danube river, Hungary	99.25	0.84
442T	Kocuria tytonis	GCF_003226895.2	Preen gland, Tyto furcata, Aachen, Germany	98.92	0.42
CCM 132T	Kocuria carniphila	GCF_004136555.1	Meat, Slovakia	99.39	1.54
CGMCC 1.12187T	Kocuria dechangensis	GCF_014636775.1	Saline and alkaline soil, Heilongjiang, China	98.85	2.27
CMS 76orT	Kocuria polaris	GCF_000786195.1	Cyanobacterial mat, McMurdo Dry Valley, Antarctica	98.75	2.15
YIM 13062T	Kocuria subflava	GCF_012163155.1	Marine sediment, India	97.72	3.45
Note: Novel strains isolated from this study are colored by gray background

## Sheet: Table S2
Supplementary Table S2. The genome information on the 143 Kocuria strains from diverse habitats.
Scientific name	Strain number	Genome sequnence accession number	Isolation sources type	Genome size (Mb)	GC (%)
Kocuria rhizophila	14ASP	GCA_001038535.1	NDAK	2.6981	70.76
Kocuria palustris	MU14/1	GCA_001275345.1	NDAK	2.85445	70.5
Kocuria flava	HO-9041	GCA_001482365.1	NDAK	3.63834	73.93
Kocuria rhizophila	FDAARGOS_302	GCA_002208685.2	NDAK	2.69788	71.16
Kocuria varians	80	GCA_002250745.2	NDAK	2.82304	70.55
Kocuria sp.	UBA5001	GCA_002398425.1	NDAK	2.76542	70.23
Kocuria rhizophila	S2_012_000_R3_91	GCA_003240995.1	NDAK	4.68893	64.94
Kocuria rhizophila	TNDT1	GCA_003284705.1	NDAK	3.25224	73.92
Kocuria sp.	BT304	GCA_003290245.1	NDAK	2.76315	71.2
Kocuria indica	CE7	GCA_004328535.1	NDAK	2.8426	68.66
Kocuria rosea	ATCC 186-1	GCA_006094695.1	NDAK	3.94665	72.76
Kocuria sp.	KD4	GCA_011769905.1	NDAK	2.80672	68.83
Kocuria sp.	TGY1127_2	GCA_013394385.1	NDAK	2.99702	60.86
Kocuria rhizophila	Strain5	GCA_018373175.1	NDAK	2.78665	70.29
Kocuria sp.	FE21-3	GCA_020054425.1	NDAK	2.85744	69.17
Kocuria rhizophila	Noodlococcus	GCA_023373505.1	NDAK	2.73211	70.6
Kocuria sp.	tiJtcQB7Pi_bin.42.MAG	GCA_943912635.1	NDAK	2.44157	61.05
Kocuria sp.	PAMEHtgPy5_bin.8.MAG	GCA_943913595.1	NDAK	3.06985	64.33
Kocuria sp.	Im86wBCoDP_bin.76.MAG	GCA_946221925.1	NDAK	2.4633	71.54
Kocuria sp.	zatAbNZ7KQ_bin.17.MAG	GCA_946223315.1	NDAK	2.70955	70.26
Kocuria rhizophila	P7-4	GCF_000214115.1	NDAK	2.81525	70.55
Kocuria atrinae	C3-8	GCF_000286355.1	NDAK	3.19717	63.74
Kocuria palustris	PEL	GCF_000315815.2	NDAK	2.87003	70.42
Kocuria sp.	UCD-OTCP	GCF_000349605.1	NDAK	3.791	72.72
Kocuria polaris	CMS 76or	GCF_000786195.1	DAK	3.7798	72.84
Kocuria sp.	CPCC 205316	GCA_042879175.1	DAK	4.56852	68.95
Kocuria marina	SO9-6	GCF_000786655.1	NDAK	3.06509	68.83
Kocuria sp.	ZOR0020	GCF_000800955.1	NDAK	2.97663	64.05
Kocuria rhizophila	TPW45	GCF_000813865.1	NDAK	2.70054	70.61
Kocuria sp.	SM24M-10	GCF_001027955.1	NDAK	4.34628	72.35
Kocuria rhizophila	RF	GCF_001190985.1	NDAK	2.77741	70.58
Kocuria salsicia	G1	GCF_001408335.1	NDAK	2.99958	70.43
Kocuria polaris	CD08_4	GCF_001483755.1	NDAK	3.83372	72.65
Kocuria palustris	CD07_3	GCF_001483775.1	NDAK	2.83343	70.41
Kocuria rhizophila	G2	GCF_001499775.1	NDAK	2.88186	70.81
Kocuria turfanensis	HO-9042	GCF_001580365.1	NDAK	4.15964	72.75
Kocuria sp.	ICS0012	GCF_001665945.1	NDAK	2.95343	68.64
Kocuria sp.	HMSC066H03	GCF_001812045.1	NDAK	2.77157	70.55
Kocuria sp.	CNJ-770	GCF_001942375.1	NDAK	4.12308	72.73
Kocuria indica	DSM 25126	GCF_002237805.1	NDAK	2.87633	68.87
Kocuria sp.	WN036	GCF_002287015.1	NDAK	3.88678	72.69
Kocuria sp.	WRN011	GCF_002295155.1	NDAK	3.32611	64.03
Kocuria flava	S43	GCF_002849405.1	NDAK	3.89728	73.45
Kocuria rhizophila	UMB0131	GCF_002861865.1	NDAK	2.83356	70.45
Kocuria rhizophila	D2	GCF_002879775.1	NDAK	2.63696	70.83
Kocuria rosea	ATCC 49321	GCF_003124025.1	NDAK	4.01878	72.49
Kocuria tytonis	442	GCF_003226895.2	NDAK	2.72328	70.83
Kocuria sp.	CPCC 104605	GCF_003598585.1	NDAK	2.89073	64.28
Kocuria rhizophila	TA68	GCF_003667225.1	NDAK	2.69058	70.77
Kocuria tytonicola	473	GCF_003687175.1	NDAK	2.63676	71.06
Kocuria tytonicola	DSM 104133	GCF_003687455.1	NDAK	2.60616	71.04
Kocuria soli	M5W7-7	GCF_003797835.1	NDAK	2.95209	67.02
Kocuria sp.	HSID17582	GCF_003989235.1	NDAK	2.77141	70.44
Kocuria sp.	HSID16901	GCF_003989425.1	NDAK	2.47426	61.01
Kocuria carniphila	CCM 132	GCF_004136555.1	NDAK	3.42286	64.2
Kocuria sp.	257	GCF_004136585.1	NDAK	2.88935	60.76
Kocuria sp.	36	GCF_004137765.1	NDAK	2.96326	61.05
Kocuria rosea	S-A3	GCF_004358895.1	NDAK	3.95342	72.75
Kocuria rhizophila	4R-34	GCF_004563775.1	NDAK	2.65414	70.7
Kocuria rosea	AF099C18	GCF_004799725.1	NDAK	3.98522	72.06
Kocuria sp.	2SI	GCF_005502825.1	NDAK	2.97114	70.17
Kocuria varians	NBRC 15358	GCF_006539885.1	NDAK	2.84358	70.61
Kocuria palustris	DE0549	GCF_007666205.1	NDAK	2.82035	72.18
Kocuria indica	DE0576	GCF_007671865.1	NDAK	2.86879	68.86
Kocuria indica	DE0433	GCF_007672315.1	NDAK	3.08844	68.73
Kocuria rhizophila	DE0228	GCF_007677595.1	NDAK	2.86056	70.93
Kocuria rhizophila	DE0203	GCF_007677895.1	NDAK	2.70671	70.66
Kocuria rhizophila	DE0200	GCF_007677945.1	NDAK	2.88914	70.51
Kocuria rosea	DE0293	GCF_007681255.1	NDAK	4.14666	72.22
Kocuria indica	DE0236	GCF_007681515.1	NDAK	2.89705	68.82
Kocuria salsicia	DE0232	GCF_007681555.1	NDAK	3.05224	69.78
Kocuria salsicia	DE0195	GCF_007681705.1	NDAK	2.94146	69.96
Kocuria coralli	SCSIO 13007	GCF_008831305.1	NDAK	3.42148	68.61
Kocuria sediminis	JCM 17929	GCF_009735315.1	NDAK	3.92586	72.81
Kocuria indica	DP-K7	GCF_010214965.1	NDAK	3.01059	69.01
Kocuria sp.	JC486	GCF_011602805.1	NDAK	2.85634	67.05
Kocuria salina	CV6	GCF_013368965.1	NDAK	4.21521	72.17
Kocuria dechangensis	CGMCC 1.12187	GCF_014636775.1	NDAK	4.46399	72.26
Kocuria rhizophila	H09	GCF_016620465.1	NDAK	2.71634	71.18
Kocuria palustris	TAGA27	GCF_016907795.1	NDAK	2.89796	70.25
Kocuria palustris	F6_7S_B_1	GCF_017167265.1	NDAK	2.8437	70.54
Kocuria indica	F6_3S_P_1B	GCF_017167445.1	NDAK	2.80321	68.78
Kocuria sp.	KRD140	GCF_017168375.1	NDAK	2.73811	68.91
Kocuria rhizophila	28R2A-13	GCF_017598955.1	NDAK	2.41373	70.8
Kocuria rhizophila	28R2A-20	GCF_017723815.1	NDAK	2.65236	70.67
Kocuria rhizophila	ndh24	GCF_020829765.1	NDAK	2.68751	71.27
Kocuria rhizophila	ndh45	GCF_020829785.1	NDAK	2.73527	71.27
Kocuria sp.	CCUG 69068	GCF_020833785.1	NDAK	3.97976	72.46
Kocuria sp.	LUK	GCF_021012935.1	NDAK	3.279	74.73
Kocuria indica	ACRRP	GCF_022347065.1	NDAK	2.90936	68.67
Kocuria rhizophila	ACRRQ	GCF_022347075.1	NDAK	2.82156	70.63
Kocuria flava	IOS11	GCF_022968815.1	NDAK	3.47457	74.33
Kocuria rosea	MSL 359	GCF_023712595.1	NDAK	3.97084	72.49
Kocuria palustris	MER TA 14	GCF_023713525.1	NDAK	2.84386	70.58
Kocuria rosea	TA 28	GCF_023715525.1	NDAK	3.63126	73.15
Kocuria rhizophila	6.1.26	GCF_024655785.1	NDAK	2.69081	70.68
Kocuria rhizophila	p3-SID1135	GCF_025144265.1	NDAK	2.6345	70.8
Kocuria carniphila	p3-SID917	GCF_025145075.1	NDAK	3.36008	64.11
Kocuria marina	p3-SID866	GCF_025145565.1	NDAK	2.89745	69.17
Kocuria rhizophila	p3-SID292	GCF_025147725.1	NDAK	2.62912	70.79
Kocuria rhizophila	p3-SID284	GCF_025147935.1	NDAK	2.67418	70.78
Kocuria palustris	p3-SID1704	GCF_025149645.1	NDAK	2.8861	70.28
Kocuria palustris	p3-SID1518	GCF_025149685.1	NDAK	2.80727	70.38
Kocuria rhizophila	p3-SID1455	GCF_025149885.1	NDAK	2.67894	70.7
Kocuria sp	p3-SID1428	GCF_025149945.1	NDAK	2.73626	70.33
Kocuria rhizophila	p3-SID1414	GCF_025151645.1	NDAK	2.75554	70.73
Kocuria rhizophila	p3-SID1383	GCF_025151745.1	NDAK	2.6567	70.76
Kocuria sp.	SL71	GCF_026672465.1	NDAK	2.89309	70.28
Kocuria massiliensis	HY1904	GCF_027568535.1	NDAK	2.73282	64.94
Kocuria marina	AM104-97	GCF_027658775.1	NDAK	3.17304	68.75
Kocuria marina	AM104-93	GCF_027658845.1	NDAK	3.12877	68.91
Kocuria marina	AM104-90	GCF_027658925.1	NDAK	3.12236	68.95
Kocuria marina	AM104-66	GCF_027659105.1	NDAK	3.01103	69.05
Kocuria marina	AM104-42	GCF_027659295.1	NDAK	3.07021	68.93
Kocuria rhizophila	SLM-01	GCF_027889775.1	NDAK	2.77073	70.57
Kocuria oceani	FXJ8.057	GCF_029524215.1	NDAK	4.23689	72.43
Kocuria palustris	RD05	GCF_029876575.1	NDAK	2.95793	70.13
Kocuria palustris	W4	GCF_900008265.1	NDAK	3.08591	69.9
Kocuria varians	G6	GCF_900014985.1	NDAK	2.90045	70.51
Kocuria massiliensis	Marseille-P3598	GCF_900169715.1	NDAK	2.42837	60.99
Kocuria marina	TRE150902	GCF_900169805.1	NDAK	2.85675	68.89
Kocuria rosea	640_1	GCF_947492165.1	NDAK	4.30082	72.05
Kocuria palustris	879-2-G	GCF_947499195.1	NDAK	2.92567	70.33
Kocuria himachalensis	JCM 13326	GCM10009696	DAK	3.95902	72.3
Kocuria arenosa	CPCC 205236	GCF_040981255.1	DAK	4.20499	71.78
Kocuria arenosa	CPCC 205293	GCA_042879215.1	DAK	4.69224	68.39
Kocuria arida	CPCC 205281	GCF_040981165.1	DAK	4.33462	71.7
Kocuria cellulosilytica	CPCC 205292	GCF_040981245.1	DAK	3.85076	72.78
Kocuria nitroreducens	CPCC 205315	GCA_042879195.1	DAK	4.16115	69.21
Kocuria palustris	CPCC 205295	GCA_042879255.1	DAK	3.7822	66.76
Kocuria polaris	CPCC 205274	Processing In NCBI	DAK	4.43197	68.66
Kocuria rosea	CPCC 205258	GCF_040981005.1	DAK	4.03683	72.57
Kocuria rosea	CPCC 205263	GCF_040981075.1	DAK	4.64021	70.39
Kocuria sabuli	CPCC 205273	GCF_040981185.1	DAK	4.77787	68.97
Kocuria sabuli	CPCC 205290	GCF_040981205.1	DAK	3.90542	72.16
Kocuria sabuli	CPCC 205300	GCA_042879235.1	DAK	4.51749	68.24
Kocuria carniphila	CPCC 205235	GCF_040980905.1	NDAK	3.62018	63.58
Kocuria indica	CPCC 204721	GCF_040980945.1	NDAK	3.02312	68.43
Kocuria indica	CPCC 205233	GCF_040980915.1	NDAK	2.81343	68.63
Kocuria indica	CPCC 205261	GCF_040981025.1	NDAK	2.90002	68.63
Kocuria indica	CPCC 205297	GCF_040981035.1	NDAK	3.33268	65.62
Kocuria oxytropis	CPCC 205268	GCF_040981195.1	NDAK	3.95362	72.25
Kocuria rosea	CPCC 205231	GCF_040980965.1	NDAK	4.05241	72.22
Note: DAK, Desert-associated Kocuria strains; NDAK, Non-desert associated Kocuria strains.

## Sheet: Table S3
Supplementary Table S3. Fatty acids profile of eight newly isolated strains and two reference type strains.
Fatty acids (%)	1	2	3	4	5	6	7	8	9	10
Saturated fatty acids				`
C14:0	4	2.3	3.6	3	5	1.6	6.9	7.3	3.9	7.2
C15:0	−	−	−	−	−	−	−	1.5	−	−
C16:0	4.4	3.3	14.9	4.3	4.5	3.1	3.4	4	5.2	20
C18:0	−	−	4.2	1.8	−	−	−	−	1.1	−
iso-branched fatty acids
iso- C13:0	−	−	−	−	−	−	−	−	0.7	−
iso- C14:0	−	2	2.1	2.1	1.6	−	2.1	1.9	1.7	1.9
iso- C15:0	15	32	5.4	9.6	13	15	11	13	10	5.2
iso- C16:0	−	1.9	3.7	1.9	1.1	1.6	1.4	1.3	2.5	3.3
iso- C17:0	−	1.5	1.5	−	−	−	−	−	1.1	−
anteiso-branched fatty acids
anteiso- C13:0	−	−	−	−	−	−	−	−	−	1.6
anteiso- C15:0	64	49	50.5	59	57	58	55	53	60	53
anteiso- C17:0	3.7	2.7	8.4	3.1	2.1	3	2.6	2.4	5.8	5.3
Unsaturated fatty acids
C16:1 ω7c	8.7	4	5.7	11	11	11	15	12	5.9	2
anteiso-C17:1	−	1.6	−	3.7	2.8	4.8	2.4	2.6	1.9	−
Note: Strains: 1, CPCC 205315T; 2, CPCC 205268T; 3, CPCC 205273T; 4, CPCC 205290; 5, CPCC 205300; 6, CPCC 205236T; 7, CPCC 205293; 8, K. rosea JCM 11614T; 9, CPCC 205292T; 10, K. salina DSM 28714T. All data were taken from this study. −, Not Detected.

## Sheet: Table S4
Supplementary Table S4. The genes related to stress response and IAA production.
KO	Symbol	Description	EC number	Functional categories
K03781	katE, CAT, catB, srpA	catalase	1.11.1.6	Oxidative stress response related genes
K03782	katG	catalase-peroxidase	1.11.1.21	Oxidative stress response related genes
K13639	soxR	MerR family transcriptional regulator, redox-sensitive transcriptional activator SoxR		Oxidative stress response related genes
K23775	ohrR	MarR family transcriptional regulator, organic hydroperoxide resistance regulator		Oxidative stress response related genes
K00302	soxA	sarcosine oxidase, subunit alpha	1.5.3.24,1.5.3.1	Oxidative stress response related genes
K00303	soxB	sarcosine oxidase, subunit beta	1.5.3.24,1.5.3.1	Oxidative stress response related genes
K00304	soxD	sarcosine oxidase, subunit delta	1.5.3.24,1.5.3.1	Oxidative stress response related genes
K00305	soxG	sarcosine oxidase, subunit gamma	1.5.3.24,1.5.3.1	Oxidative stress response related genes
K03686	dnaJ	molecular chaperone DnaJ		Heat shock response related genes
K04043	dnaK, HSPA9	molecular chaperone DnaK		Heat shock response related genes
K03687	GRPE	molecular chaperone GrpE		Heat shock response related genes
K03704	cspA	cold shock protein		Cold shock response related genes
K05845	opuC	osmoprotectant transport system substrate-binding protein		Osmoprotectant related genes
K05846	opuBD	osmoprotectant transport system permease protein		Osmoprotectant related genes
K05847	opuA	osmoprotectant transport system ATP-binding protein	7.6.2.9	Osmoprotectant related genes
K10236	thuE, lpqY	trehalose/maltose transport system substrate-binding protein		Osmoprotectant related genes
K10237	thuF, sugA	trehalose/maltose transport system permease protein		Osmoprotectant related genes
K10238	thuG, sugB	trehalose/maltose transport system permease protein		Osmoprotectant related genes
K00697	otsA	trehalose 6-phosphate synthase	2.4.1.15,2.4.1.347	Osmoprotectant related genes
K01087	otsB	trehalose 6-phosphate phosphatase	3.1.3.12	Osmoprotectant related genes
K05343	treS	maltose alpha-D-glucosyltransferase / alpha-amylase	5.4.99.16,3.2.1.1	Osmoprotectant related genes
K00108	betA, CHDH	choline dehydrogenase	1.1.99.1	Osmoprotectant related genes
K04063	osmC, ohr	lipoyl-dependent peroxiredoxin	1.11.1.28	Osmoprotectant related genes
K03701	uvrA	excinuclease ABC subunit A		UV-radiation-resistant genes
K03703	uvrC	excinuclease ABC subunit C		UV-radiation-resistant genes
K03702	uvrB	excinuclease ABC subunit B		UV-radiation-resistant genes
K03657	uvrD, pcrA	ATP-dependent DNA helicase UvrD/PcrA	5.6.2.4	UV-radiation-resistant genes
K03553	recA	recombination protein RecA		DNA repair related genes
K03581	recD	exodeoxyribonuclease V alpha subunit	3.1.11.5	DNA repair related genes
K03629	recF	DNA replication and repair protein RecF		DNA repair related genes
K03631	recN	DNA repair protein RecN (Recombination protein N)		DNA repair related genes
K03654	recQ	ATP-dependent DNA helicase RecQ	5.6.2.4	DNA repair related genes
K03655	recG	ATP-dependent DNA helicase RecG	5.6.2.4	DNA repair related genes
K06187	recR	recombination protein RecR		DNA repair related genes
K03584	recO	DNA repair protein RecO (recombination protein O)		DNA repair related genes
K02316	dnaG	DNA primase	2.7.7.101	DNA inducible enzyme gene
K03741	arsC	arsenate reductase (thioredoxin)	1.20.4.4	Arsenate resistance related genes
K16264	czcD, zitB	cobalt-zinc-cadmium efflux system protein		Metal ion resistance related genes
K00466	iaaM	tryptophan 2-monooxygenase	1.13.12.3	IAM Pathway
K21801	iaaH	indoleacetamide hydrolase	3.5.1.-	IAM Pathway
K00837	ISS1	aromatic aminotransferase	2.6.1.-	IPA Pathway
K04103	ipdC	indolepyruvate decarboxylase	4.1.1.74	IPA Pathway
K00128	ALDH	aldehyde dehydrogenase	1.2.1.3	IPA Pathway
K01593	DDC	aromatic-L-amino-acid/L-tryptophan decarboxylase	4.1.1.105	TAM Pathway
K00274	MAO	monoamine oxidase	1.4.3.4	TAM Pathway
K11182	AOC1	diamine oxidase	1.4.3.22	TAM Pathway
K11812	CYP79B1_2	tryptophan N-monooxygenase	1.14.14.156	IAN Pathway
K11868	CYP71A13	indoleacetaldoxime dehydratase	4.8.1.3	IAN Pathway
K01501	E3.5.5.1	nitrilase	3.5.5.1	IAN Pathway

## Sheet: Table S5
Supplementary Table S5. Secondary metabolite biosynthesis gene clusters are predicted in the genomes of eight Kocuria strains isolated from desert habitats.
Genomic location	Type	Secondary metabolite synthesis gene cluster (Biosynthetic class)	Similarity
CPCC 205236T
Scaffold1_Region 1.1	NAPAA	Branched-chain fatty acids (Other)	1
Scaffold3_Region 3.1	Betalactone	Dactylocycline A (Polyketide)	0.05
Scaffold5_Region 5.1	Betalactone	Microansamycin (Polyketide)	0.07
Scaffold14_Region 14.1	NRPS-like	/	/
Scaffold15_Region 15.1	Terpene/T3PKS	Carotenoid	0.5
Scaffold22_Region 22.1	NAPAA	Stenothricin (NRP: Cyclic depsipeptide)	0.13
Scaffold33_Region 33.1	RiPP-like	Glycopeptidolipid (NRP)	0.2
CPCC 205293
Scaffold1_Region 1.1	NAPAA	Branched-chain fatty acids (Other)	1
Scaffold3_Region 3.1	NRPS-like	/	/
Scaffold6_Region 6.1	NAPAA	Stenothricin (NRP: Cyclic depsipeptide)	0.13
Scaffold8_Region 8.1	RiPP-like	/	/
Scaffold8_Region 8.2	Betalactone	Microansamycin (Polyketide)	0.07
Scaffold11_Region 11.1	T3PKS/Terpene	Carotenoid (Terpene)	0.5
Scaffold19_Region 19.1	RiPP-like	/	/
CPCC 205292T
Scaffold1_Region 1.1	NRPS-like	/	/
Scaffold2_Region 2.1	NAPAA	Branched-chain fatty acids (Other)	1
Scaffold7_Region 7.1	Betalactone	Microansamycin (Polyketide)	0.07
Scaffold11_Region 11.1	NAPAA	/	/
Scaffold14_Region 14.1	T3PKS/Terpene	Carotenoid (Terpene)	0.5
Scaffold15_Region 15.1	NAPAA	ε-Poly-L-lysine (NRP)	1
CPCC 205273T
Scaffold2_Region 2.1	NAPAA	ε-Poly-L-lysine (NRP)	1
Scaffold3_Region 3.1	Betalactone	Microansamycin (Polyketide)	0.07
Scaffold4_Region 4.1	NAPAA	Branched-chain fatty acids (Other)	0.66
Scaffold5_Region 5.1	NRPS-like	/	/
Scaffold9_Region 9.1	Indole	/	/
Scaffold9_Region 9.2	RiPP-like	/	/
Scaffold14_Region 14.1	T3PKS	/	/
Scaffold24_Region 24.1	T3PKS/Terpene	Branched-chain fatty acids (Other)	1
Scaffold25_Region 25.1	NI-siderophore	FW0622 (Other)	0.37
CPCC 205290
Scaffold1_Region 1.1	Betalactone	Microansamycin (Polyketide)	0.07
Scaffold3_Region 3.1	NAPAA	Branched-chain fatty acids (Other)	1
Scaffold5_Region 5.1	NRPS-like	/	/
Scaffold7_Region 7.1	NAPAA	/	/
Scaffold15_Region 15.1	T3PKS	/	/
Scaffold16_Region 16.1	NAPAA	ε-Poly-L-lysine (NRP)	1
Scaffold19_Region 19.1	RiPP-like	/	/
Scaffold22_Region 22.1	Terpene/T3PKS	Branched-chain fatty acids (Other)	1
Scaffold27_Region 27.1	NI-siderophore	Desferrioxamin B (Other)	0.6
CPCC 205300
Scaffold2_Region 2.1	NAPAA	ε-Poly-L-lysine (NRP)	1
Scaffold3_Region 3.1	Betalactone	Microansamycin (Polyketide)	0.07
Scaffold4_Region 4.1	NAPAA	Branched-chain fatty acids (Other)	0.66
Scaffold5_Region 5.1	NRPS-like	/	/
Scaffold12_Region 12.1	T3PKS	/	/
Scaffold14_Region 14.1	Indole	/	/
Scaffold14_Region 14.2	RiPP-like	/	/
Scaffold26_Region 26.1	Terpene/T3PKS	Branched-chain fatty acids (Other)	1
Scaffold29_Region 29.1	NI-siderophore	FW0622 (Other)	0.37
CPCC 205315T
Scaffold2_Region 2.1	Betalactone	Microansamycin (Polyketide)	0.07
Scaffold3_Region 3.1	NRPS-like	/	/
Scaffold4_Region 4.1	NAPAA	Stenothricin (NRP: Cyclic depsipeptide)	0.13
Scaffold12_Region 12.1	NAPAA	Branched-chain fatty acids (Other)	1
Scaffold14_Region 14.1	T3PKS/Terpene	Carotenoid (Terpene)	0.5
Scaffold20_Region 20.1	RiPP-like	Oxalomycin B (NRP+Polyketide)	0.06
CPCC 205268T
Scaffold1_Region 1.1	NAPAA	Branched-chain fatty acids (Other)	1
Scaffold4_Region 4.1	Betalactone	Microansamycin (Polyketide)	0.07
Scaffold5_Region 5.1	Betalactone	/	/
Scaffold6_Region 6.1	NAPAA	Stenothricin (NRP: Cyclic depsipeptide)	0.13
Scaffold6_Region 6.2	NAPAA	ε-Poly-L-lysine (NRP)	1
Scaffold7_Region 7.1	NRPS-like	/	/
Scaffold15_Region 15.1	Terpene/T3PKS	Branched-chain fatty acids (Other)	1
Scaffold16_Region 16.1	Terpene	/	/
Scaffold34_Region 34.1	Linaridin	Salinipeptin A/salinipeptin B/salinipeptin C/salinipeptin D (RiPP)	0.42
Note: /, Not detected

## Sheet: Table S6
Supplementary Table S6. The comparison results of COG categories between the core genomes of DAK and NDAK strains.
COG categories	Adjusted P	DAK				NDAK
		Relative abundance (%)		Number of genes		Relative abundance (%)		Number of genes
		Mean	SD	Mean	SD	Mean	SD	Mean	SD
B	6.7e-05	0.0837513	0.00154504	1	0	0.10799	0.00282602	1	0
C	1	7.00602	0.167982	83.6667	2.02367	7.01406	0.212415	65	2.80306
D	0.0045	1.35081	0.0193202	16.1333	0.351866	1.25159	0.0861923	11.6	0.910259
E	0.00011	12.2031	0.188904	145.733	2.52039	12.9568	0.356302	120.133	6.31174
F	8.2e-05	5.12876	0.092821	61.2667	1.94447	5.66555	0.20319	52.4667	1.45733
G	6.7e-05	6.67616	0.104458	79.7333	1.62422	5.2352	0.24214	48.5333	3.09069
H	6.7e-05	5.8041	0.101457	69.3333	2.16025	6.38614	0.211633	59.2	3.09839
I	6.7e-05	4.66532	0.132133	55.7333	2.25093	3.43094	0.0918217	31.8	1.42428
J	6.7e-05	11.2642	0.220177	134.533	3.41983	13.1891	0.351141	122.133	0.833809
K	0.00014	4.69847	0.144337	56.1333	2.4456	5.09246	0.204607	47.2	2.54109
L	0.00011	7.21207	0.131217	86.1333	1.9223	7.70951	0.235273	71.4	1.63881
M	0.0013	4.0732	0.121039	48.6667	2.19306	3.76971	0.210852	34.9333	2.21897
N	6.7e-05	0.0837513	0.00154504	1	0	0.10799	0.00282602	1	0
O	7.3e-05	4.25288	0.0918976	50.8	1.61245	4.77198	0.202222	44.2	1.82052
P	1	7.34498	0.138767	87.7333	2.54858	7.41901	0.46634	68.8	5.57033
Q	6.7e-05	1.31694	0.0619708	15.7333	0.883715	0.979012	0.0346183	9.06667	0.258199
S	6.7e-05	11.2092	0.215938	133.867	2.89992	9.62193	0.17271	89.1333	1.88478
T	1	2.72903	0.0773071	32.6	1.24212	2.73449	0.159282	25.3333	1.54303
U	0.00011	2.1319	0.0893622	25.4667	1.24595	1.80694	0.11246	16.7333	0.96115
V	1	0.765299	0.0604331	9.13333	0.63994	0.749537	0.131554	6.93333	1.16292
Note: DAK, Desert-associated Kocuria strains; NDAK, Non-desert associated Kocuria strains.

## Sheet: Table S7
Supplementary Table S7. The comparison results of KEGG pathways between the core genomes of DAK and NDAK strains.
Level1	Level2	Pathway	Adjusted P	DAK				NDAK
				Relative abundance (%)		Number of Kos		Relative abundance (%)		Number of Kos
				Mean	STD	Mean	STD	Mean	STD	Mean	STD
Environmental Information Processing	Membrane transport	ABC transporters	0.00046	2.40599	0.0876537	32.8	1.08233	1.78742	0.129314	19.3333	1.39728
Environmental Information Processing	Signal transduction	AMPK signaling pathway	0.003	0.0780841	0.0176581	1.06667	0.258199	0.0924814	0.0025525	1	0
Metabolism	Biosynthesis of other secondary metabolites	Acarbose and validamycin biosynthesis	0.00046	0.0733593	0.00146351	1	0	0.0924814	0.0025525	1	0
Metabolism	Amino acid metabolism	Alanine, aspartate and glutamate metabolism	0.00046	1.55001	0.0232596	21.1333	0.351866	2.07472	0.106692	22.4667	1.59762
Metabolism	Carbohydrate metabolism	Amino sugar and nucleotide sugar metabolism	1	1.52564	0.080191	20.8	1.08233	1.51603	0.0540606	16.4	0.632456
Genetic Information Processing	Translation	Aminoacyl-tRNA biosynthesis	0.00046	1.77503	0.034172	24.2	0.414039	2.13917	0.0583691	23.1333	0.351866
Metabolism	Xenobiotics biodegradation and metabolism	Aminobenzoate degradation	0.00054	0.376703	0.0289191	5.13333	0.351866	0.289356	0.0284071	3.13333	0.351866
Metabolism	Lipid metabolism	Arachidonic acid metabolism	0.00046	0.0733593	0.00146351	1	0	0.0924814	0.0025525	1	0
Metabolism	Amino acid metabolism	Arginine and proline metabolism	0.016	0.9045	0.0426981	12.3333	0.617213	0.99828	0.0588224	10.8	0.676123
Metabolism	Amino acid metabolism	Arginine biosynthesis	0.92	1.18793	0.0307063	16.2	0.560612	1.23329	0.0614666	13.3333	0.48795
Metabolism	Carbohydrate metabolism	Ascorbate and aldarate metabolism	0.27	0.0972884	0.0434469	1.33333	0.617213	0.116302	0.0513221	1.26667	0.593617
Environmental Information Processing	Membrane transport	Bacterial secretion system	0.016	1.03621	0.0603804	14.1333	0.915475	1.12765	0.0448208	12.2	0.560612
Genetic Information Processing	Replication and repair	Base excision repair	1	1.02703	0.0204892	14	0	1.02365	0.0426702	11.0667	0.258199
Metabolism	Xenobiotics biodegradation and metabolism	Benzoate degradation	0.00046	1.25131	0.0824313	17.0667	1.2228	0.639327	0.0807709	6.93333	1.0328
Metabolism	Biosynthesis of other secondary metabolites	Betalain biosynthesis	1	0.00472478	0.018299	0.0666667	0.258199	0	0	0	0
Metabolism	Metabolism of terpenoids and polyketides	Biosynthesis of ansamycins	0.003	0.0781043	0.0178226	1.06667	0.258199	0.0924814	0.0025525	1	0
Metabolism	Metabolism of terpenoids and polyketides	Biosynthesis of siderophore group nonribosomal peptides	0.00046	0.0733593	0.00146351	1	0	0.0924814	0.0025525	1	0
Metabolism	Lipid metabolism	Biosynthesis of unsaturated fatty acids	0.00046	0.146719	0.00292702	2	0	0.0924814	0.0025525	1	0
Metabolism	Metabolism of terpenoids and polyketides	Biosynthesis of vancomycin group antibiotics	0.00046	0.0733593	0.00146351	1	0	0.0924814	0.0025525	1	0
Metabolism	Biosynthesis of other secondary metabolites	Biosynthesis of various antibiotics	0.003	0.0780942	0.0177403	1.06667	0.258199	0.0924814	0.0025525	1	0
Metabolism	Biosynthesis of other secondary metabolites	Biosynthesis of various plant secondary metabolites	0.00046	0.146719	0.00292702	2	0	0.184963	0.005105	2	0
Metabolism	Metabolism of cofactors and vitamins	Biotin metabolism	0.00054	0.307642	0.0247905	4.2	0.414039	0.369926	0.01021	4	0
Metabolism	Carbohydrate metabolism	Butanoate metabolism	0.00046	1.15834	0.0579855	15.8	0.941124	1.43872	0.145847	15.6	1.95667
Metabolism	Carbohydrate metabolism	C5-Branched dibasic acid metabolism	0.00046	0.513515	0.0102446	7	0	0.554888	0.015315	6	0
Metabolism	Xenobiotics biodegradation and metabolism	Caprolactam degradation	0.0023	0.151453	0.0172463	2.06667	0.258199	0.202858	0.0478057	2.2	0.560612
Metabolism	Biosynthesis of other secondary metabolites	Carbapenem biosynthesis	0.00046	0.220078	0.00439053	3	0	0.277444	0.00765749	3	0
Metabolism	Energy metabolism	Carbon fixation in photosynthetic organisms	0.0015	0.752543	0.0325983	10.2667	0.593617	0.838404	0.0302653	9.06667	0.258199
Metabolism	Energy metabolism	Carbon fixation pathways in prokaryotes	1	1.57903	0.0418486	21.5333	0.743223	1.56464	0.0523213	16.9333	0.798809
Metabolism	Metabolism of terpenoids and polyketides	Carotenoid biosynthesis	0.00046	0.151453	0.0172463	2.06667	0.258199	0.0924814	0.0025525	1	0
Cellular Processes	Cell growth and death	Cell cycle	0.00046	0.743083	0.0334775	10.1333	0.516398	0.462407	0.0127625	5	0
Metabolism	Xenobiotics biodegradation and metabolism	Chloroalkane and chloroalkene degradation	0.00013	0.165933	0.0415694	2.26667	0.593617	0.00592593	0.022951	0.0666667	0.258199
Metabolism	Carbohydrate metabolism	Citrate cycle (TCA cycle)	0.023	1.91719	0.0685607	26.1333	0.743223	2.01515	0.0876693	21.8	1.01419
Metabolism	Metabolism of other amino acids	Cyanoamino acid metabolism	1	0.156168	0.0353163	2.13333	0.516398	0.146926	0.0650953	1.6	0.736788
Metabolism	Amino acid metabolism	Cysteine and methionine metabolism	0.46	1.97471	0.0833096	26.9333	1.38701	1.90349	0.106712	20.6	1.35225
Metabolism	Metabolism of other amino acids	D-Amino acid metabolism	0.00046	0.513515	0.0102446	7	0	0.554888	0.015315	6	0
Genetic Information Processing	Replication and repair	DNA replication	1	1.05186	0.0508774	14.3333	0.48795	1.04216	0.0662379	11.2667	0.593617
Metabolism	Lipid metabolism	Ether lipid metabolism	9.9e-05	0.0780942	0.0177403	1.06667	0.258199	0	0	0	0
Metabolism	Glycan biosynthesis and metabolism	Exopolysaccharide biosynthesis	0.0027	0.151464	0.017374	2.06667	0.258199	0.0983707	0.0217829	1.06667	0.258199
Metabolism	Lipid metabolism	Fatty acid biosynthesis	1	0.923897	0.0298784	12.6	0.507093	0.943199	0.0437152	10.2	0.414039
Metabolism	Lipid metabolism	Fatty acid degradation	0.0048	1.04548	0.0663568	14.2667	1.09978	0.848601	0.0927775	9.2	1.20712
Cellular Processes	Cell growth and death	Ferroptosis	0.0091	0.258939	0.0363059	3.53333	0.516398	0.203348	0.037921	2.2	0.414039
Cellular Processes	Cell motility	Flagellar assembly	0.003	0.078152	0.0182102	1.06667	0.258199	0.0924814	0.0025525	1	0
Metabolism	Metabolism of cofactors and vitamins	Folate biosynthesis	1	1.00231	0.0574019	13.6667	0.816497	0.990555	0.0992	10.7333	1.27988
Environmental Information Processing	Signal transduction	FoxO signaling pathway	0.021	0.293437	0.00585404	4	0	0.28337	0.0211785	3.06667	0.258199
Metabolism	Carbohydrate metabolism	Fructose and mannose metabolism	0.00046	1.06113	0.048576	14.4667	0.63994	0.936957	0.0362275	10.1333	0.351866
Metabolism	Carbohydrate metabolism	Galactose metabolism	0.023	0.757988	0.0726324	10.3333	0.9759	0.671741	0.0411957	7.26667	0.457738
Metabolism	Biosynthesis of other secondary metabolites	Glucosinolate biosynthesis	0.0027	0.151443	0.0171187	2.06667	0.258199	0.0987826	0.0250916	1.06667	0.258199
Metabolism	Metabolism of other amino acids	Glutathione metabolism	0.00046	0.811677	0.0178038	11.0667	0.258199	0.64737	0.0178675	7	0
Metabolism	Lipid metabolism	Glycerolipid metabolism	1	0.546924	0.0751777	7.46667	1.12546	0.523191	0.0604602	5.66667	0.723747
Metabolism	Lipid metabolism	Glycerophospholipid metabolism	0.00046	0.997009	0.0685338	13.6	1.0556	0.666184	0.0478991	7.2	0.414039
Metabolism	Amino acid metabolism	Glycine, serine and threonine metabolism	0.00078	1.716	0.0849107	23.4	1.24212	2.06139	0.1751	22.3333	2.31969
Metabolism	Carbohydrate metabolism	Glycolysis / Gluconeogenesis	0.021	2.19492	0.0773327	29.9333	1.27988	2.34106	0.113032	25.3333	1.44749
Metabolism	Carbohydrate metabolism	Glyoxylate and dicarboxylate metabolism	0.2	2.02846	0.0636344	27.6667	1.17514	2.22681	0.214866	24.1333	2.79966
Environmental Information Processing	Signal transduction	HIF-1 signaling pathway	0.00046	0.454518	0.0373879	6.2	0.560612	0.671842	0.05519	7.26667	0.593617
Metabolism	Amino acid metabolism	Histidine metabolism	0.0023	0.752808	0.0388108	10.2667	0.593617	0.850346	0.0471109	9.2	0.560612
Genetic Information Processing	Replication and repair	Homologous recombination	0.28	1.3453	0.0557204	18.3333	0.48795	1.41209	0.0724323	15.2667	0.593617
Metabolism	Carbohydrate metabolism	Inositol phosphate metabolism	0.003	0.220078	0.00439053	3	0	0.191034	0.0232901	2.06667	0.258199
Metabolism	Metabolism of terpenoids and polyketides	Insect hormone biosynthesis	0.001	0.0878287	0.0400828	1.2	0.560612	0.00592593	0.022951	0.0666667	0.258199
Metabolism	Biosynthesis of other secondary metabolites	Isoquinoline alkaloid biosynthesis	0.00046	0.220078	0.00439053	3	0	0.296474	0.044016	3.2	0.414039
Metabolism	Metabolism of terpenoids and polyketides	Limonene degradation	0.001	0.0878287	0.0400828	1.2	0.560612	0.00592593	0.022951	0.0666667	0.258199
Metabolism	Glycan biosynthesis and metabolism	Lipoarabinomannan (LAM) biosynthesis	0.00046	0.151453	0.0172463	2.06667	0.258199	0.0924814	0.0025525	1	0
Metabolism	Metabolism of cofactors and vitamins	Lipoic acid metabolism	0.00046	1.1543	0.0519671	15.7333	0.593617	1.52036	0.132197	16.4667	1.68466
Metabolism	Amino acid metabolism	Lysine biosynthesis	0.00046	0.963189	0.0216649	13.1333	0.351866	1.1404	0.0611488	12.3333	0.617213
Metabolism	Amino acid metabolism	Lysine degradation	0.00046	1.07524	0.0488007	14.6667	0.816497	1.2974	0.141621	14.0667	1.86956
Metabolism	Glycan biosynthesis and metabolism	Mannose type O-glycan biosynthesis	0.003	0.0783419	0.0197296	1.06667	0.258199	0.0924814	0.0025525	1	0
Metabolism	Xenobiotics biodegradation and metabolism	Metabolism of xenobiotics by cytochrome P450	1	0.00474496	0.0183771	0.0666667	0.258199	0	0	0	0
Metabolism	Energy metabolism	Methane metabolism	0.0013	1.22667	0.0499778	16.7333	0.883715	1.0779	0.0638009	11.6667	0.816497
Genetic Information Processing	Replication and repair	Mismatch repair	0.28	0.99797	0.0692104	13.6	0.828079	1.05458	0.0868819	11.4	0.828079
Metabolism	Biosynthesis of other secondary metabolites	Monobactam biosynthesis	0.0013	0.51824	0.0162328	7.06667	0.258199	0.56096	0.0260328	6.06667	0.258199
Metabolism	Glycan biosynthesis and metabolism	N-Glycan biosynthesis	9.9e-05	0	0	0	0	0.0924814	0.0025525	1	0
Metabolism	Xenobiotics biodegradation and metabolism	Naphthalene degradation	1	0.00474496	0.0183771	0.0666667	0.258199	0	0	0	0
Cellular Processes	Cell growth and death	Necroptosis	0.00046	0.298172	0.0166049	4.06667	0.258199	0.191079	0.0238292	2.06667	0.258199
Metabolism	Biosynthesis of other secondary metabolites	Neomycin, kanamycin and gentamicin biosynthesis	0.00046	0.0733593	0.00146351	1	0	0.0924814	0.0025525	1	0
Metabolism	Metabolism of cofactors and vitamins	Nicotinate and nicotinamide metabolism	0.00046	0.674681	0.0276782	9.2	0.414039	0.83711	0.0747135	9.06667	0.96115
Metabolism	Energy metabolism	Nitrogen metabolism	0.00046	1.0462	0.0533098	14.2667	0.798809	0.566894	0.0294456	6.13333	0.351866
Metabolism	Xenobiotics biodegradation and metabolism	Nitrotoluene degradation	9.9e-05	0.0733593	0.00146351	1	0	0	0	0	0
Metabolism	Biosynthesis of other secondary metabolites	Novobiocin biosynthesis	0.00046	0.440156	0.00878106	6	0	0.586006	0.0518326	6.33333	0.48795
Genetic Information Processing	Replication and repair	Nucleotide excision repair	0.00046	0.75305	0.0520563	10.2667	0.703732	0.937231	0.0436333	10.1333	0.351866
Metabolism	Glycan biosynthesis and metabolism	O-Antigen nucleotide sugar biosynthesis	0.00046	0.601323	0.0276793	8.2	0.414039	0.74574	0.0227825	8.06667	0.258199
Metabolism	Glycan biosynthesis and metabolism	O-Antigen repeat unit biosynthesis	0.00046	0.0733593	0.00146351	1	0	0.0924814	0.0025525	1	0
Metabolism	Metabolism of cofactors and vitamins	One carbon pool by folate	0.00046	0.684076	0.0234957	9.33333	0.48795	1.11427	0.141764	12.0667	1.66762
Metabolism	Glycan biosynthesis and metabolism	Other types of O-glycan biosynthesis	0.003	0.0783419	0.0197296	1.06667	0.258199	0.0924814	0.0025525	1	0
Metabolism	Energy metabolism	Oxidative phosphorylation	0.22	1.94077	0.0973252	26.4667	1.45733	2.03456	0.0729011	22	0.534522
Environmental Information Processing	Signal transduction	PI3K-Akt signaling pathway	0.00046	0.0733593	0.00146351	1	0	0.0924814	0.0025525	1	0
Metabolism	Metabolism of cofactors and vitamins	Pantothenate and CoA biosynthesis	0.01	0.9776	0.0358651	13.3333	0.617213	1.04198	0.0517552	11.2667	0.457738
Metabolism	Carbohydrate metabolism	Pentose and glucuronate interconversions	0.00046	0.317781	0.0443353	4.33333	0.617213	0.196968	0.0301057	2.13333	0.351866
Metabolism	Carbohydrate metabolism	Pentose phosphate pathway	0.003	1.19306	0.0497882	16.2667	0.703732	1.10978	0.03063	12	0
Metabolism	Glycan biosynthesis and metabolism	Peptidoglycan biosynthesis	0.00046	1.46718	0.0393224	20	0.377964	1.20815	0.0306883	13.0667	0.258199
Cellular Processes	Transport and catabolism	Peroxisome	0.00046	0.781934	0.0453807	10.6667	0.723747	0.585089	0.0511703	6.33333	0.617213
Metabolism	Biosynthesis of other secondary metabolites	Phenazine biosynthesis	0.003	0.225046	0.0206489	3.06667	0.258199	0.277444	0.00765749	3	0
Metabolism	Amino acid metabolism	Phenylalanine metabolism	0.00046	0.586874	0.0117081	8	0	0.690399	0.0496784	7.46667	0.516398
Metabolism	Amino acid metabolism	Phenylalanine, tyrosine and tryptophan biosynthesis	0.00046	1.55031	0.0393704	21.1333	0.351866	1.78826	0.074943	19.3333	0.48795
Environmental Information Processing	Signal transduction	Phosphatidylinositol signaling system	0.003	0.156188	0.0354805	2.13333	0.516398	0.184963	0.005105	2	0
Environmental Information Processing	Signal transduction	Phospholipase D signaling pathway	1	0.00473485	0.018338	0.0666667	0.258199	0	0	0	0
Metabolism	Metabolism of other amino acids	Phosphonate and phosphinate metabolism	1	0.00945963	0.0249639	0.133333	0.351866	0	0	0	0
Environmental Information Processing	Membrane transport	Phosphotransferase system (PTS)	0.0027	0.293437	0.00585404	4	0	0.277444	0.00765749	3	0
Metabolism	Energy metabolism	Photosynthesis	0.00046	0.596344	0.019555	8.13333	0.351866	0.739851	0.02042	8	0
Metabolism	Metabolism of terpenoids and polyketides	Pinene, camphor and geraniol degradation	0.0023	0.151453	0.0172463	2.06667	0.258199	0.202858	0.0478057	2.2	0.560612
Metabolism	Xenobiotics biodegradation and metabolism	Polycyclic aromatic hydrocarbon degradation	9.9e-05	0.146719	0.00292702	2	0	0	0	0	0
Metabolism	Metabolism of terpenoids and polyketides	Polyketide sugar unit biosynthesis	0.00046	0.0733593	0.00146351	1	0	0.0924814	0.0025525	1	0
Metabolism	Metabolism of cofactors and vitamins	Porphyrin metabolism	1	0.953671	0.0190256	13	0	0.979806	0.0556469	10.6	0.632456
Metabolism	Biosynthesis of other secondary metabolites	Prodigiosin biosynthesis	0.00046	0.220078	0.00439053	3	0	0.277444	0.00765749	3	0
Metabolism	Carbohydrate metabolism	Propanoate metabolism	0.003	1.56467	0.0585758	21.3333	0.816497	1.42954	0.0773451	15.4667	0.915475
Genetic Information Processing	Folding, sorting and degradation	Proteasome	0.00046	0.0733593	0.00146351	1	0	0.0924814	0.0025525	1	0
Brite Hierarchies	Protein families: genetic information processing	Proteasome	0.00046	0.0733593	0.00146351	1	0	0.0924814	0.0025525	1	0
Genetic Information Processing	Folding, sorting and degradation	Protein export	0.39	1.26102	0.0583094	17.2	0.941124	1.32507	0.0555517	14.3333	0.617213
Metabolism	Nucleotide metabolism	Purine metabolism	0.015	3.13796	0.0817474	42.8	1.69874	3.27373	0.109755	35.4	0.736788
Metabolism	Nucleotide metabolism	Pyrimidine metabolism	1	1.78954	0.0500779	24.4	0.736788	1.79391	0.0704308	19.4	0.632456
Metabolism	Carbohydrate metabolism	Pyruvate metabolism	1	2.4788	0.0789355	33.8	1.20712	2.53674	0.156143	27.4667	2.09989
Cellular Processes	Cellular community - prokaryotes	Quorum sensing	0.0013	1.71041	0.143921	23.3333	2.16025	2.18221	0.17702	23.6	1.84391
Genetic Information Processing	Folding, sorting and degradation	RNA degradation	1	1.18287	0.0749604	16.1333	1.12546	1.21431	0.0612563	13.1333	0.63994
Genetic Information Processing	Transcription	RNA polymerase	0.00046	0.293437	0.00585404	4	0	0.369926	0.01021	4	0
Metabolism	Metabolism of cofactors and vitamins	Retinol metabolism	1	0.00474496	0.0183771	0.0666667	0.258199	0	0	0	0
Metabolism	Metabolism of cofactors and vitamins	Riboflavin metabolism	1	0.523448	0.0409139	7.13333	0.516398	0.528452	0.082838	5.73333	1.0328
Genetic Information Processing	Translation	Ribosome	0.00046	3.91167	0.0878272	53.3333	1.29099	4.81496	0.125586	52.0667	0.258199
Brite Hierarchies	Protein families: genetic information processing	Ribosome	0.00046	3.91167	0.0878272	53.3333	1.29099	4.81496	0.125586	52.0667	0.258199
Genetic Information Processing	Translation	Ribosome biogenesis in eukaryotes	0.00046	0.146719	0.00292702	2	0	0.184963	0.005105	2	0
Metabolism	Metabolism of other amino acids	Selenocompound metabolism	0.025	0.762547	0.0412494	10.4	0.632456	0.708607	0.0959554	7.66667	1.04654
Metabolism	Carbohydrate metabolism	Starch and sucrose metabolism	0.00046	1.80934	0.070209	24.6667	0.899735	0.56096	0.0260328	6.06667	0.258199
Metabolism	Xenobiotics biodegradation and metabolism	Steroid degradation	0.0014	0.0733593	0.00146351	1	0	0.00588928	0.0228091	0.0666667	0.258199
Metabolism	Lipid metabolism	Steroid hormone biosynthesis	1	0.00472478	0.018299	0.0666667	0.258199	0	0	0	0
Metabolism	Biosynthesis of other secondary metabolites	Streptomycin biosynthesis	0.00046	0.366797	0.00731755	5	0	0.462407	0.0127625	5	0
Metabolism	Xenobiotics biodegradation and metabolism	Styrene degradation	0.0014	0.0733593	0.00146351	1	0	0.00602228	0.0233242	0.0666667	0.258199
Metabolism	Energy metabolism	Sulfur metabolism	0.00046	1.05095	0.0351258	14.3333	0.617213	0.774708	0.105797	8.4	1.29835
Genetic Information Processing	Folding, sorting and degradation	Sulfur relay system	0.00046	0.626033	0.0404584	8.53333	0.516398	0.855244	0.139986	9.26667	1.62422
Metabolism	Metabolism of other amino acids	Taurine and hypotaurine metabolism	0.00046	0.298162	0.0163823	4.06667	0.258199	0.424012	0.058318	4.6	0.736788
Metabolism	Glycan biosynthesis and metabolism	Teichoic acid biosynthesis	0.00046	0.220078	0.00439053	3	0	0.277444	0.00765749	3	0
Metabolism	Metabolism of terpenoids and polyketides	Terpenoid backbone biosynthesis	0.00046	1.28085	0.0388092	17.4667	0.63994	0.719803	0.0547376	7.8	0.774597
Metabolism	Metabolism of cofactors and vitamins	Thiamine metabolism	0.032	0.444901	0.0167789	6.06667	0.258199	0.388232	0.0374714	4.2	0.414039
Metabolism	Xenobiotics biodegradation and metabolism	Toluene degradation	0.0017	0.0586582	0.0303814	0.8	0.414039	0	0	0	0
Metabolism	Biosynthesis of other secondary metabolites	Tropane, piperidine and pyridine alkaloid biosynthesis	0.00046	0.366797	0.00731755	5	0	0.493524	0.0505218	5.33333	0.48795
Metabolism	Amino acid metabolism	Tryptophan metabolism	0.0015	1.22669	0.0566144	16.7333	0.96115	1.03389	0.0801221	11.2	1.08233
Environmental Information Processing	Signal transduction	Two-component system	0.00046	1.6174	0.0839437	22.0667	1.43759	1.37329	0.0505717	14.8667	0.833809
Brite Hierarchies	Protein families: signaling and cellular processes	Two-component system	0.00046	1.6174	0.0839437	22.0667	1.43759	1.37329	0.0505717	14.8667	0.833809
Metabolism	Amino acid metabolism	Tyrosine metabolism	0.00046	0.444891	0.0314934	6.06667	0.457738	0.775745	0.0894469	8.4	1.0556
Metabolism	Metabolism of cofactors and vitamins	Ubiquinone and other terpenoid-quinone biosynthesis	0.00046	0.586874	0.0117081	8	0	0.277444	0.00765749	3	0
Metabolism	Amino acid metabolism	Valine, leucine and isoleucine biosynthesis	0.00046	0.738318	0.017239	10.0667	0.258199	0.84475	0.0419792	9.13333	0.351866
Metabolism	Amino acid metabolism	Valine, leucine and isoleucine degradation	0.00046	1.45155	0.0572449	19.8	1.01419	1.24893	0.0780913	13.5333	1.18723
Metabolism	Metabolism of cofactors and vitamins	Vitamin B6 metabolism	0.13	0.449931	0.0272163	6.13333	0.351866	0.462407	0.0127625	5	0
Metabolism	Xenobiotics biodegradation and metabolism	Xylene degradation	0.0017	0.0586582	0.0303814	0.8	0.414039	0	0	0	0
Metabolism	Metabolism of terpenoids and polyketides	Zeatin biosynthesis	0.00046	0.0733593	0.00146351	1	0	0.0924814	0.0025525	1	0
Metabolism	Lipid metabolism	alpha-Linolenic acid metabolism	9.9e-05	0.0733593	0.00146351	1	0	0	0	0	0
Metabolism	Metabolism of other amino acids	beta-Alanine metabolism	0.0017	0.542179	0.0464544	7.4	0.736788	0.31984	0.0809656	3.46667	0.915475
Environmental Information Processing	Signal transduction	cAMP signaling pathway	9.9e-05	0.0733593	0.00146351	1	0	0	0	0	0
Note: DAK, Desert-associated Kocuria strains; NDAK, Non-desert associated Kocuria strains.

## Sheet: Table S8
Supplementary Table S8. The enriched KOs were associated with the derset habitats by using Scoary.
level1	level2	level3	KO	Sensitivity	Specificity	Odds_ratio	Naive_p	Benjamini_H_p	Number_pos_present_in	Number_neg_present_in	Number_pos_not_present_in	Number_neg_not_present_in	Associated with DAK
Metabolism	Carbohydrate metabolism	Starch and sucrose metabolism	K00694	93.3333	80.4688	57.68	2.08533e-08	1.50561e-06	14	25	1	103	Positive
Cellular Processes	Cellular community - prokaryotes	Biofilm formation - Escherichia coli	K00694	93.3333	80.4688	57.68	2.08533e-08	1.50561e-06	14	25	1	103	Positive
Brite Hierarchies	Protein families: metabolism	Glycosyltransferases	K00694	93.3333	80.4688	57.68	2.08533e-08	1.50561e-06	14	25	1	103	Positive
Metabolism	Carbohydrate metabolism	Pentose and glucuronate interconversions	K00848	86.6667	86.7188	42.4412	1.01318e-08	1.46049e-06	13	17	2	111	Positive
Metabolism	Carbohydrate metabolism	Fructose and mannose metabolism	K00848	86.6667	86.7188	42.4412	1.01318e-08	1.46049e-06	13	17	2	111	Positive
Metabolism	Carbohydrate metabolism	Pentose and glucuronate interconversions	K00853	86.6667	85.9375	39.7222	1.71658e-08	1.50561e-06	13	18	2	110	Positive
Metabolism	Carbohydrate metabolism	Amino sugar and nucleotide sugar metabolism	K01183	86.6667	82.0312	29.6739	1.76833e-07	4.97428e-06	13	23	2	105	Positive
Genetic Information Processing	Replication and repair	Base excision repair	K01247	86.6667	88.2812	48.9667	3.27184e-09	1.02746e-06	13	15	2	113	Positive
Brite Hierarchies	Protein families: genetic information processing	DNA repair and recombination proteins	K01247	86.6667	88.2812	48.9667	3.27184e-09	1.02746e-06	13	15	2	113	Positive
Brite Hierarchies	Protein families: metabolism	Peptidases and inhibitors	K01284	93.3333	81.25	60.6667	1.34856e-08	1.46049e-06	14	24	1	104	Positive
Metabolism	Carbohydrate metabolism	Pentose and glucuronate interconversions	K01804	86.6667	83.5938	33.119	7.34699e-08	2.52597e-06	13	21	2	107	Positive
Metabolism	Carbohydrate metabolism	Pentose and glucuronate interconversions	K01805	86.6667	85.1562	37.2895	2.84373e-08	1.53058e-06	13	19	2	109	Positive
Metabolism	Carbohydrate metabolism	Fructose and mannose metabolism	K01805	86.6667	85.1562	37.2895	2.84373e-08	1.53058e-06	13	19	2	109	Positive
Metabolism	Carbohydrate metabolism	Pentose and glucuronate interconversions	K01820	86.6667	86.7188	42.4412	1.01318e-08	1.46049e-06	13	17	2	111	Positive
Metabolism	Carbohydrate metabolism	Fructose and mannose metabolism	K01820	86.6667	86.7188	42.4412	1.01318e-08	1.46049e-06	13	17	2	111	Positive
Brite Hierarchies	Protein families: signaling and cellular processes	Transporters	K02058	93.3333	83.5938	71.3333	3.3205e-09	1.02746e-06	14	21	1	107	Positive
Brite Hierarchies	Protein families: signaling and cellular processes	Secretion system	K02282	93.3333	81.25	60.6667	1.34856e-08	1.46049e-06	14	24	1	104	Positive
Brite Hierarchies	Protein families: signaling and cellular processes	Bacterial motility proteins	K02282	93.3333	81.25	60.6667	1.34856e-08	1.46049e-06	14	24	1	104	Positive
Cellular Processes	Cell growth and death	Cell cycle - Caulobacter	K02651	93.3333	81.25	60.6667	1.34856e-08	1.46049e-06	14	24	1	104	Positive
Brite Hierarchies	Protein families: signaling and cellular processes	Secretion system	K02651	93.3333	81.25	60.6667	1.34856e-08	1.46049e-06	14	24	1	104	Positive
Brite Hierarchies	Protein families: signaling and cellular processes	Bacterial motility proteins	K02651	93.3333	81.25	60.6667	1.34856e-08	1.46049e-06	14	24	1	104	Positive
Metabolism	Glycan biosynthesis and metabolism	Lipopolysaccharide biosynthesis	K02843	93.3333	81.25	60.6667	1.34856e-08	1.46049e-06	14	24	1	104	Positive
Brite Hierarchies	Protein families: metabolism	Lipopolysaccharide biosynthesis proteins	K02843	93.3333	81.25	60.6667	1.34856e-08	1.46049e-06	14	24	1	104	Positive
Metabolism	Carbohydrate metabolism	Pentose and glucuronate interconversions	K03077	86.6667	84.375	35.1	4.61467e-08	1.91958e-06	13	20	2	108	Positive
Metabolism	Carbohydrate metabolism	Ascorbate and aldarate metabolism	K03077	86.6667	84.375	35.1	4.61467e-08	1.91958e-06	13	20	2	108	Positive
Brite Hierarchies	Protein families: genetic information processing	Ribosome biogenesis	K03212	6.66667	15.625	0.0132275	2.0093e-09	8.70428e-07	1	108	14	20	Negetive
Metabolism	Glycan biosynthesis and metabolism	Lipopolysaccharide biosynthesis	K03272	93.3333	80.4688	57.68	2.08533e-08	1.50561e-06	14	25	1	103	Positive
Brite Hierarchies	Protein families: metabolism	Lipopolysaccharide biosynthesis proteins	K03272	93.3333	80.4688	57.68	2.08533e-08	1.50561e-06	14	25	1	103	Positive
Brite Hierarchies	Protein families: signaling and cellular processes	Antimicrobial resistance genes	K04343	93.3333	81.25	60.6667	1.34856e-08	1.46049e-06	14	24	1	104	Positive
Brite Hierarchies	Protein families: genetic information processing	Transcription machinery	K04749	93.3333	81.25	60.6667	1.34856e-08	1.46049e-06	14	24	1	104	Positive
Brite Hierarchies	Protein families: signaling and cellular processes	Transporters	K08195	86.6667	86.7188	42.4412	1.01318e-08	1.46049e-06	13	17	2	111	Positive
Environmental Information Processing	Signal transduction	Two-component system	K08641	93.3333	80.4688	57.68	2.08533e-08	1.50561e-06	14	25	1	103	Positive
Brite Hierarchies	Protein families: metabolism	Peptidases and inhibitors	K08641	93.3333	80.4688	57.68	2.08533e-08	1.50561e-06	14	25	1	103	Positive
Brite Hierarchies	Protein families: metabolism	Peptidoglycan biosynthesis and degradation proteins	K08641	93.3333	80.4688	57.68	2.08533e-08	1.50561e-06	14	25	1	103	Positive
Brite Hierarchies	Protein families: signaling and cellular processes	Antimicrobial resistance genes	K08641	93.3333	80.4688	57.68	2.08533e-08	1.50561e-06	14	25	1	103	Positive
Environmental Information Processing	Membrane transport	ABC transporters	K09815	93.3333	80.4688	57.68	2.08533e-08	1.50561e-06	14	25	1	103	Positive
Brite Hierarchies	Protein families: signaling and cellular processes	Transporters	K09815	93.3333	80.4688	57.68	2.08533e-08	1.50561e-06	14	25	1	103	Positive
Environmental Information Processing	Membrane transport	ABC transporters	K09816	86.6667	80.4688	26.78	4.00292e-07	1.07041e-05	13	25	2	103	Positive
Brite Hierarchies	Protein families: signaling and cellular processes	Transporters	K09816	86.6667	80.4688	26.78	4.00292e-07	1.07041e-05	13	25	2	103	Positive
Environmental Information Processing	Membrane transport	ABC transporters	K10118	86.6667	82.8125	31.3182	1.14922e-07	3.55601e-06	13	22	2	106	Positive
Brite Hierarchies	Protein families: signaling and cellular processes	Transporters	K10118	86.6667	82.8125	31.3182	1.14922e-07	3.55601e-06	13	22	2	106	Positive
Environmental Information Processing	Membrane transport	ABC transporters	K10119	86.6667	82.0312	29.6739	1.76833e-07	4.97428e-06	13	23	2	105	Positive
Brite Hierarchies	Protein families: signaling and cellular processes	Transporters	K10119	86.6667	82.0312	29.6739	1.76833e-07	4.97428e-06	13	23	2	105	Positive
Environmental Information Processing	Membrane transport	ABC transporters	K10440	86.6667	85.9375	39.7222	1.71658e-08	1.50561e-06	13	18	2	110	Positive
Brite Hierarchies	Protein families: signaling and cellular processes	Transporters	K10440	86.6667	85.9375	39.7222	1.71658e-08	1.50561e-06	13	18	2	110	Positive
Environmental Information Processing	Membrane transport	ABC transporters	K10546	86.6667	85.9375	39.7222	1.71658e-08	1.50561e-06	13	18	2	110	Positive
Brite Hierarchies	Protein families: signaling and cellular processes	Transporters	K10546	86.6667	85.9375	39.7222	1.71658e-08	1.50561e-06	13	18	2	110	Positive
Environmental Information Processing	Membrane transport	ABC transporters	K10547	86.6667	86.7188	42.4412	1.01318e-08	1.46049e-06	13	17	2	111	Positive
Brite Hierarchies	Protein families: signaling and cellular processes	Transporters	K10547	86.6667	86.7188	42.4412	1.01318e-08	1.46049e-06	13	17	2	111	Positive
Environmental Information Processing	Membrane transport	ABC transporters	K10548	86.6667	85.9375	39.7222	1.71658e-08	1.50561e-06	13	18	2	110	Positive
Brite Hierarchies	Protein families: signaling and cellular processes	Transporters	K10548	86.6667	85.9375	39.7222	1.71658e-08	1.50561e-06	13	18	2	110	Positive
Brite Hierarchies	Protein families: metabolism	Glycosyltransferases	K13693	93.3333	85.9375	85.5556	6.92024e-10	6.45435e-07	14	18	1	110	Positive
Brite Hierarchies	Protein families: signaling and cellular processes	Transporters	K15269	93.3333	82.0312	63.913	8.59179e-09	1.46049e-06	14	23	1	105	Positive
Metabolism	Metabolism of cofactors and vitamins	Porphyrin metabolism	K22336	86.6667	80.4688	26.78	4.00292e-07	1.07041e-05	13	25	2	103	Positive
Note: DAK, Desert-associated Kocuria strains; NDAK, Non-desert associated Kocuria strains.
